# Supplementary material for: Aortic Valve Engineering Advancements: Precision Tuning with Laser Sintering Additive Manufacturing of TPU/TPE Submillimeter Membranes
Source: Polymers (Basel). 2024 Mar 25;16(7):900. doi: 10.3390/polym16070900 (PMC11013727; doi:10.3390/polym16070900)
Supplement: Supplementary file 1 [file polymers-16-00900-s001.zip]

Archive with 1 entries (1 files):
- polymers-2831228-supplementary.pdf
